# Supplementary material for: Current Antibiotic Resistance Trends of Uropathogens in Central Europe: Survey from a Tertiary Hospital Urology Department 2011–2019
Source: Antibiotics (Basel). 2020 Sep 22;9(9):630. doi: 10.3390/antibiotics9090630 (PMC7559630; doi:10.3390/antibiotics9090630)
Supplement: Supplementary file 1 [file antibiotics-09-00630-s001.zip › Hrbacek_Table _S1-S7.xlsx]

## Sheet: Table S1
	Ampicillin resistance							Amoxicillin/clavulanic acid resistance							Piperacillin/tazobactam resistance
	E. coli		Enterococcus spp.		Proteus spp.			E. coli		Klebsiella spp.		Proteus spp.			E. coli		Klebsiella spp.		Proteus spp.		Pseudomonas aeruginosa
	n/N	%	n/N	%	n/N	%		n/N	%	n/N	%	n/N	%		n/N	%	n/N	%	n/N	%	n/N	%
2011	46/83	0.554217	5/69	0.0724638	9/12	0.75		11/84	0.130952	10/33	0.30303	3/12	0.25		4/8	0.5	9/12	0.75	1/2	0.5	2/8	0.25
2012	78/133	0.586466	9/96	0.09375	8/19	0.421053		14/130	0.107692	10/49	0.204082	2/19	0.105263		7/19	0.368421	8/12	0.666667	0/6	0	2/6	0.333333
2013	85/153	0.555556	9/116	0.0775862	17/27	0.62963		21/152	0.138158	28/89	0.314607	2/27	0.0740741		5/25	0.2	24/36	0.666667	0/11	0	12/20	0.6
2014	76/116	0.655172	8/87	0.091954	12/24	0.5		12/115	0.104348	20/47	0.425532	6/25	0.24		4/26	0.153846	15/23	0.652174	0/12	0	8/18	0.444444
2015	62/115	0.53913	6/77	0.0779221	14/20	0.7		20/113	0.176991	33/56	0.589286	5/20	0.25		7/23	0.304348	17/32	0.53125	0/5	0	8/22	0.363636
2016	83/139	0.597122	8/90	0.0888889	14/32	0.4375		26/137	0.189781	22/48	0.458333	3/30	0.1		8/49	0.163265	13/24	0.541667	0/14	0	9/21	0.428571
2017	69/128	0.539062	14/81	0.17284	16/28	0.571429		13/126	0.103175	22/54	0.407407	3/27	0.111111		5/46	0.108696	21/30	0.7	0/10	0	8/24	0.333333
2018	71/130	0.546154	13/91	0.142857	26/40	0.65		17/128	0.132812	28/62	0.451613	5/40	0.125		7/66	0.106061	14/35	0.4	0/24	0	3/24	0.125
2019	71/152	0.467105	8/49	0.163265	22/39	0.564103		29/153	0.189542	18/54	0.333333	1/39	0.025641		3/96	0.03125	8/41	0.195122	0/29	0	3/37	0.0810811
p for trend		NS		0.013		NS			NS		0.041		NS			<0.0001*†		<0.0001*		0.022*		<0.0001*
Table S1. Resistance rates against penicillin derivatives.
The table shows resistance rates against ampicillin, amoxicillin/clavulanic acid and piperacillin/tazobactam 2011-2019. Klebsiella spp. is inherently resistant to ampicillin.
*Note small number of isolates in some or all years when interpreting statistical significance.
†) Statistical significance of trend is retained when only 4 consecutive years with n>30 are included in analysis.

## Sheet: Table S2
	Cefuroxime resistance							Cefotaxime resistance							Ceftazidime resistance									Cefepime resistance
	E. coli		Klebsiella spp.		Proteus spp.			E. coli		Klebsiella spp.		Proteus spp.			E. coli		Klebsiella spp.		Pseudomonas aeruginosa		Proteus spp.			E. coli		Klebsiella spp.		Pseudomonas aeruginosa		Proteus spp.
	n/N	%	n/N	%	n/N	%		n/N	%	n/N	%	n/N	%		n/N	%	n/N	%	n/N	%	n/N	%		n/N	%	n/N	%	n/N	%	n/N	%
2011	7/85	0.0823529	14/35	0.4	4/12	0.333333		6/84	0.0714286	10/33	0.30303	1/12	0.0833333		6/84	0.0714286	10/33	0.30303	3/16	0.1875	2/12	0.166667		3/6	0.5	10/12	0.833333	2/8	0.25	0/2	0
2012	23/132	0.174242	12/51	0.235294	6/19	0.315789		9/128	0.0703125	7/50	0.14	1/19	0.0526316		9/129	0.0697674	7/50	0.14	2/23	0.0869565	0/19	0		8/19	0.421053	6/11	0.545455	2/6	0.333333	0/6	0
2013	15/153	0.0980392	40/98	0.408163	2/27	0.0740741		11/151	0.0728477	28/94	0.297872	0/27	0		9/150	0.06	31/93	0.333333	11/39	0.282051	0/27	0		8/27	0.296296	22/35	0.628571	13/21	0.619048	0/11	0
2014	13/115	0.113043	24/49	0.489796	6/25	0.24		9/114	0.0789474	18/48	0.375	2/25	0.08		8/113	0.0707965	20/49	0.408163	6/26	0.230769	1/25	0.04		6/24	0.25	18/28	0.642857	7/16	0.4375	1/12	0.0833333
2015	20/115	0.173913	39/61	0.639344	3/20	0.15		16/113	0.141593	32/58	0.551724	0/20	0		15/113	0.132743	33/58	0.568966	5/24	0.208333	0/20	0		13/26	0.5	25/34	0.735294	8/22	0.363636	0/5	0
2016	20/139	0.143885	19/49	0.387755	5/32	0.15625		18/138	0.130435	17/49	0.346939	3/32	0.09375		18/138	0.130435	18/49	0.367347	8/25	0.32	2/32	0.0625		15/54	0.277778	18/27	0.666667	7/19	0.368421	2/13	0.153846
2017	12/127	0.0944882	19/57	0.333333	5/28	0.178571		10/127	0.0787402	18/56	0.321429	2/27	0.0740741		8/126	0.0634921	18/56	0.321429	5/26	0.192308	0/27	0		9/49	0.183673	15/31	0.483871	8/23	0.347826	2/9	0.222222
2018	14/128	0.109375	31/68	0.455882	6/40	0.15		10/128	0.078125	25/63	0.396825	4/39	0.102564		10/128	0.078125	25/62	0.403226	5/34	0.147059	1/39	0.025641		7/66	0.106061	22/39	0.564103	6/26	0.230769	2/22	0.0909091
2019	19/149	0.127517	21/55	0.381818	1/39	0.025641		19/152	0.125	18/54	0.333333	1/39	0.025641		17/150	0.113333	18/53	0.339623	2/39	0.0512821	1/39	0.025641		17/96	0.177083	15/43	0.348837	3/37	0.0810811	1/29	0.0344828
p for trend		NS		NS		0.012*			NS		NS		NS			NS		NS		NS		NS			<0.0001*‡		0.001*		0.001*		NS
Table S2. Resistance rates against cephalosporines.
The table shows resistance rates against cefuroxime, cefotaxime, ceftazidime and cefepime 2011-2019.
* Note small number of isolates in some or all years when interpreting statistical significance.
‡) Statistical significance of trend is lost when only 4 consecutive years with n>30 are included in analysis.

## Sheet: Table S3
	Ciprofloxacin resistance									Ofloxacin resistance
	E. coli		Klebsiella spp.		Pseudomonas aeruginosa		Proteus spp.			E. coli		Klebsiella spp.		Proteus spp.
	n/N	%	n/N	%	n/N	%	n/N	%		n/N	%	n/N	%	n/N	%
2011	7/9	0.777778	13/14	0.928571	7/16	0.4375	1/2	0.5		19/85	0.223529	15/35	0.428571	4/12	0.333333
2012	16/24	0.666667	8/12	0.666667	7/23	0.304348	2/6	0.333333		37/133	0.278195	13/51	0.254902	6/19	0.315789
2013	20/30	0.666667	28/39	0.717949	22/40	0.55	3/11	0.272727		33/153	0.215686	33/97	0.340206	14/27	0.518519
2014	14/28	0.5	21/28	0.75	12/27	0.444444	3/12	0.25		27/117	0.230769	19/48	0.395833	8/24	0.333333
2015	14/26	0.538462	30/41	0.731707	12/28	0.428571	3/5	0.6		32/115	0.278261	28/58	0.482759	12/20	0.6
2016	21/55	0.381818	19/26	0.730769	13/25	0.52	6/13	0.461538		40/138	0.289855	17/46	0.369565	19/32	0.59375
2017	21/48	0.4375	23/33	0.69697	9/27	0.333333	6/10	0.6		34/128	0.265625	25/56	0.446429	12/28	0.428571
2018	23/66	0.348485	32/44	0.727273	8/35	0.228571	18/25	0.72		27/87	0.310345	26/49	0.530612	26/35	0.742857
2019	25/96	0.260417	17/41	0.414634	9/39	0.230769	13/29	0.448276		18/59	0.305085	7/20	0.35	6/13	0.461538
p for trend		<0.0001*†		0.003*		0.009*		0.047*			NS		0.044*†		0.010*
Table S3. Resistance rates against fluoroquinolones.
The table shows resistance rates against ciprofloxacin and ofloxacin 2011-2019.
* Note small number of isolates in some or all years when interpreting statistical significance.
†) Statistical significance of trend is retained when only 4 consecutive years with n>30 are included in analysis.

## Sheet: Table S4
	Gentamicin resistance									Amikacin resistance
	E. coli		Klebsiella spp.		Proteus spp.		Pseudomonas aeruginosa			E. coli		Klebsiella spp.		Proteus spp.		Pseudomonas aeruginosa
	n/N	%	n/N	%	n/N	%	n/N	%		n/N	%	n/N	%	n/N	%	n/N	%
2011	3/85	0.0352941	11/34	0.323529	4/12	0.333333	6/16	0.375		0/8	0	0/14	0	0/2	0	5/16	0.3125
2012	8/133	0.0601504	6/51	0.117647	4/19	0.210526	4/23	0.173913		0/22	0	0/12	0	0/6	0	3/23	0.130435
2013	11/153	0.0718954	30/98	0.306122	12/27	0.444444	17/39	0.435897		1/29	0.0344828	1/39	0.025641	0/11	0	4/40	0.1
2014	8/117	0.0683761	19/48	0.395833	2/25	0.08	10/28	0.357143		0/27	0	0/28	0	0/12	0	4/28	0.142857
2015	11/114	0.0964912	30/61	0.491803	9/20	0.45	11/28	0.392857		0/25	0	3/40	0.075	0/5	0	1/28	0.0357143
2016	15/139	0.107914	16/49	0.326531	9/32	0.28125	12/25	0.48		1/55	0.0181818	1/26	0.0384615	0/13	0	3/25	0.12
2017	8/127	0.0629921	22/57	0.385965	7/28	0.25	7/27	0.259259		0/49	0	0/32	0	0/10	0	0/27	0
2018	10/129	0.0775194	23/68	0.338235	16/40	0.4	10/33	0.30303		0/69	0	1/43	0.0232558	0/24	0	2/32	0.0625
2019	8/152	0.0526316	13/55	0.236364	7/39	0.179487	4/39	0.102564		3/97	0.0309278	1/44	0.0227273	0/29	0	2/39	0.0512821
p for trend		NS		NS		NS		0.046*			NS		NS		NS		0.006*
Table S4. Resistance rates against aminoglycosides.
The table shows resistance rates against gentamicin and amikacin 2011-2019.
* Note small number of isolates in some or all years when interpreting statistical significance.

## Sheet: Table S5
	Ertapenem resistance							Meropenem resistance									Imipenem resistance
	E. coli		Klebsiella spp.		Proteus spp.			E. coli		Klebsiella spp.		Proteus spp.		Pseudomonas aeruginosa			E. coli		Klebsiella spp.		Proteus spp.		Pseudomonas aeruginosa
	n/N	%	n/N	%	n/N	%		n/N	%	n/N	%	n/N	%	n/N	%		n/N	%	n/N	%	n/N	%	n/N	%
2011	0/5	0	0/12	0	0/1	0		0/9	0	0/14	0	0/2	0	3/8	0.375		0/8	0	0/14	0	0/2	0	1/7	0.142857
2012	0/20	0	0/10	0	0/6	0		0/23	0	0/12	0	0/6	0	1/5	0.2		0/23	0	0/12	0	0/6	0	0/4	0
2013	0/29	0	2/39	0.0512821	0/11	0		0/29	0	0/39	0	0/11	0	11/19	0.578947		0/29	0	0/39	0	0/11	0	1/10	0.1
2014	0/25	0	0/27	0	0/11	0		0/27	0	0/28	0	0/12	0	6/15	0.4		0/25	0	0/27	0	0/11	0	5/13	0.384615
2015	1/27	0.037037	3/40	0.075	0/5	0		0/28	0	0/41	0	0/5	0	7/21	0.333333		0/27	0	0/40	0	0/5	0	4/18	0.222222
2016	0/55	0	1/27	0.037037	0/14	0		0/55	0	0/27	0	0/14	0	9/20	0.45		0/55	0	0/27	0	0/14	0	4/16	0.25
2017	0/49	0	1/32	0.03125	0/10	0		0/50	0	0/33	0	0/10	0	9/24	0.375		0/49	0	0/33	0	0/10	0	4/18	0.222222
2018	0/69	0	1/44	0.0227273	0/25	0		0/69	0	0/44	0	0/25	0	4/21	0.190476		0/70	0	0/44	0	0/26	0	2/18	0.111111
2019	0/98	0	1/45	0.0222222	0/29	0		0/98	0	0/45	0	0/29	0	4/37	0.108108		0/99	0	0/46	0	1/29	0.0344828	0/31	0
p for trend		NS		NS		NS			NS		NS		NS		0.002*			NS		NS		NS		NS
Table S5. Resistance rates against carbapenems.
The table shows resistance rates against ertapenem, meropenem and imipenem 2011-2019.
* Note small number of isolates in some or all years when interpreting statistical significance.

## Sheet: Table S6
	Cotrimoxazol resistance							Nitrofurantoin resistance
	E. coli		Klebsiella spp.		Proteus spp.			E. coli		Enterococcus spp.		Klebsiella spp.
2011	31/85	0.364706	17/35	0.485714	9/12	0.75		1/81	0.0123457	3/66	0.0454545	17/30	0.566667
2012	44/132	0.333333	14/51	0.27451	12/19	0.631579		5/132	0.0378788	5/84	0.0595238	13/40	0.325
2013	51/153	0.333333	37/98	0.377551	19/27	0.703704		8/143	0.0559441	5/103	0.0485437	32/88	0.363636
2014	47/117	0.401709	27/49	0.55102	14/25	0.56		5/112	0.0446429	6/78	0.0769231	22/47	0.468085
2015	35/114	0.307018	43/61	0.704918	15/20	0.75		7/105	0.0666667	4/68	0.0588235	22/54	0.407407
2016	47/139	0.338129	24/49	0.489796	22/32	0.6875		9/105	0.0857143	2/80	0.025	13/22	0.590909
2017	47/128	0.367188	31/57	0.54386	17/28	0.607143		3/106	0.0283019	0/77	0	11/16	0.6875
2018	53/130	0.407692	35/67	0.522388	30/40	0.75		4/95	0.0421053	6/78	0.0769231	9/10	0.9
2019	43/152	0.282895	20/55	0.363636	24/39	0.615385		5/94	0.0531915	3/77	0.038961	5/6	0.833333
p for trend		NS		NS		NS			NS		NS		0.002*‡
Table S6. Resistance rates against cotrimoxazol and nitrofurantoin.
The table shows resistance rates against cotrimoxazol and nitrofurantoin 2011-2019. Proteus spp. is inherently resistant to nitrofurantoin.
* Note small number of isolates in some or all years when interpreting statistical significance.
‡) Statistical significance of trend is lost when only 5 consecutive years with n>30 are included in analysis.

## Sheet: Table S7
	Vancomycin resistance			Colistin resistance
	Enterococcus spp.			E. coli		Klebsiella spp.		Pseudomonas aeruginosa
	n/N	%		n/N	%	n/N	%	n/N	%
2011	0/69	0		0/31	0	0/11	0	0/16	0
2012	0/96	0		0/6	0	0/2	0	0/23	0
2013	1/116	0.00862069		0/4	0	0/16	0	0/39	0
2014	0/87	0		0/7	0	0/4	0	0/28	0
2015	1/77	0.012987		1/11	0.0909091	1/15	0.0666667	0/28	0
2016	1/90	0.0111111		0/13	0	0/13	0	0/25	0
2017	0/80	0		0/7	0	0/5	0	0/27	0
2018	2/91	0.021978		0/8	0	1/16	0.0625	0/35	0
2019	3/90	0.0333333		0/36	0	0/18	0	0/39	0
p for trend		0.018			NS		NS		NS
Table S7. Resistance rates against vancomycin and colistin.
The table shows resistance rates against vancomycin and colistin 2011-2019.
